# Supplementary material for: Toxicological Assessment of Trace Element Exposure in Relation to Sudden Unexplained Death (SUD): Environmental Geochemistry and Dietary Risk in Central-Eastern Yunnan, China
Source: Toxics. 2025 Dec 14;13(12):1078. doi: 10.3390/toxics13121078 (PMC12737347; doi:10.3390/toxics13121078)
Supplement: Supplementary file 1 [file toxics-13-01078-s001.zip]

Archive with 1 entries (1 files):
- toxics-4010088-supplementary.pdf
